# Supplementary material for: Non-Equal Contributions of Different Elements and Atomic Bonds to the Strength and Deformability of a Multicomponent Metallic Glass Zr47Cu46Al7
Source: Molecules. 2024 Oct 22;29(21):5005. doi: 10.3390/molecules29215005 (PMC11548032; doi:10.3390/molecules29215005)
Supplement: Supplementary file 1 [file molecules-29-05005-s001.zip]

Archive with 12 entries (12 files):
- S1.mp4
- __MACOSX/._S1.mp4
- S2.mp4
- __MACOSX/._S2.mp4
- S3.mp4
- __MACOSX/._S3.mp4
- S4.mp4
- __MACOSX/._S4.mp4
- S5.mp4
- __MACOSX/._S5.mp4
- S6.mp4
- __MACOSX/._S6.mp4
